# Supplementary material for: The interaction effect between gender and profession in posttraumatic growth among hospital personnel
Source: Prim Health Care Res Dev. 2020 Sep 24;21:e35. doi: 10.1017/S1463423620000377 (PMC7576536; doi:10.1017/S1463423620000377)
Supplement: Supplementary file 1 [file S1463423620000377sup.zip]

Archive with 2 entries (2 files):
- S1463423620000377sup001.docx
- S1463423620000377sup002.docx
